# Supplementary material for: Correction: Substrate Selection for Fundamental Studies of Electrocatalysts and Photoelectrodes: Inert Potential Windows in Acidic, Neutral, and Basic Electrolyte
Source: PLoS One. 2015 Apr 30;10(4):e0127338. doi: 10.1371/journal.pone.0127338 (PMC4415796; doi:10.1371/journal.pone.0127338)
Supplement: S1 File — (XLSX) [file pone.0127338.s001.xlsx]

## Sheet: SeriesResistance
SUPPORTING INFORMATION
Substrate Selection for Fundamental Studies of Electrocatalysts and Photoelectrodes: Inert Potential Windows in Acidic, Neutral, and Basic Electrolyte
Jesse D. Benck, Blaise A. Pinaud, Yelena Gorlin, and Thomas F. Jaramillo
Department of Chemical Engineering, Stanford University
0.1 M Sulfuric Acid
	ITO	FTO	AZO	Gold	SS 304	HOPG
Cathodic Sweeps (Ω)	36	71	N/A	32	32	33
Anodic Sweeps (Ω)	34.5	41	N/A	32	59	33
Average (Ω)	35.25	56	N/A	32	45.5	33
Area-normalized (Ω·cm2electrode)	17.7308	28.168	N/A	16.096	22.8865	16.599
0.1 M Sodium Acetate
	ITO	FTO	AZO	Gold	SS 304	HOPG
Cathodic Sweeps (Ω)	199.5	206	157	197	177	205
Anodic Sweeps (Ω)	200	215	166	203.4	188	202.5
Average (Ω)	199.75	210.5	161.5	200.2	182.5	203.75
Area-normalized (Ω·cm2electrode)	100.474	105.882	81.2345	100.701	91.7975	102.486
0.1 M Sodium Hydroxide
	ITO	FTO	AZO	Gold	SS 304	HOPG
Cathodic Sweeps (Ω)	71	79	73	67.5	70.5	67
Anodic Sweeps (Ω)	70	73	73	66	68.5	66
Average (Ω)	70.5	76	73	66.75	69.5	66.5
Area-normalized (Ω·cm2electrode)	35.4615	38.228	36.719	33.5752	34.9585	33.4495
